# Supplementary material for: Simple, Fast and Convenient Magnetic Bead-Based Sample Preparation for Detecting Viruses via Raman-Spectroscopy
Source: Biosensors (Basel). 2023 May 30;13(6):594. doi: 10.3390/bios13060594 (PMC10296004; doi:10.3390/bios13060594)
Supplement: Supplementary file 1 [file biosensors-13-00594-s001.zip]

Archive with 1 entries (1 files):
- biosensors-2383996-supplementary.pdf
